# Supplementary material for: Haplotypes affecting stillbirth and fertility in Icelandic Dairy Cattle
Source: J Appl Genet. 2025 Jun 2;66(4):1053–64. doi: 10.1007/s13353-025-00978-0 (PMC12605402; doi:10.1007/s13353-025-00978-0)
Supplement: Supplementary file 1 — Online Resource 1. Identified segments with homozygous haplotype deficiency. (XLSX 20.6 KB) [file 13353_2025_978_MOESM1_ESM.xlsx]

## Sheet: TableS1
Chr	hap-ID	ObsHom	ExpHomSim	PVALSIM	ExpHomMat	PVALMat	AlleleFreq	StartSNP	LastSNP	StartPOS	EndPOS	MarkerLength	Length
1	106-1	0	78.4599	7.23589e-35	146.25	8.14402e-74	0.06178	ARS-BFGL-NGS-12786	Hapmap48626-BTA-116429	148694674	150065342	25	1370668
2	39-67	0	2.32243	0.0979784	8	0.000100452	0.01063	EuroG10K_ARS-BFGL-NGS-102158	ARS-BFGL-NGS-59921	112109	4056116	74	3944007
2	122-2	0	96.8488	6.8827e-43	104.5	5.96497e-53	0.06864	ARS-BFGL-NGS-91026	ARS-BFGL-NGS-44474	11584546	12886304	24	1301758
2	125-1	0	95.1405	3.85078e-42	169.25	2.60901e-85	0.06803	Hapmap44576-BTA-90136	BTA-49719-no-rs	15579710	16970062	24	1390352
2	46-1	0	3.97899	0.0186711	9.25	2.38378e-05	0.01391	BTB-00090016	BTA-47136-no-rs	28223228	31431740	74	3208512
2	136-1	0	78.6453	6.05249e-35	188	1.11191e-94	0.06185	Hapmap61063-rs29026680	EuroG10K_ARS-BFGL-NGS-38622	28668665	29822786	25	1154121
2	149-14	0	64.1656	1.22659e-28	103.5	1.88522e-52	0.05587	ARS-BFGL-NGS-113042	ARS-BFGL-NGS-53353	48993143	50938882	25	1945739
2	51-13	0	6.3395	0.00176465	26.5	5.70813e-14	0.01756	EuroG10K_BTB-00098343	BTB-01391891	51524924	54536305	74	3011381
3	70-315	0	2.06431	0.126941	8.25	7.53393e-05	0.01002	EuroG10K_Hapmap42163-BTA-27347	ARS-BFGL-NGS-37237	243576	4428969	73	4185393
3	248-2	0	54.2974	2.43512e-24	74.25	7.81979e-38	0.05139	Hapmap41426-BTA-109878	BTA-68264-no-rs	66616695	67750849	25	1134154
3	258-1	0	67.4469	4.56847e-30	108.5	5.97845e-55	0.05728	ARS-BFGL-NGS-31628	ARS-BFGL-NGS-117782	80841130	81634774	25	793644
3	97-3	0	6.46302	0.00155985	27.5	1.80609e-14	0.01773	ARS-BFGL-NGS-62557	ARS-BFGL-NGS-102745	113978966	116951206	74	2972240
3	98-3	0	6.4276	0.00161181	0	1	0.01768	ARS-BFGL-NGS-7410	EuroG10K_Hapmap47115-BTA-84071	116982317	120957517	74	3975200
4	100-37	0	7.24794	0.000711857	5	0.00317121	0.01878	ARS-BFGL-NGS-82018	Hapmap47828-BTA-109121	6551202	10697650	73	4146448
5	380-1	0	80.6997	7.64982e-36	178	1.10565e-89	0.06266	ARS-BFGL-NGS-118379	BTB-01507839	7032351	8038528	25	1006177
5	415-1	0	52.4125	1.6119e-23	80	1.04617e-40	0.05049	Hapmap57762-ss46526764	ARS-BFGL-NGS-26139	71461815	72628870	25	1167055
5	447-1	0	72.1664	4.01132e-32	147.5	1.93262e-74	0.05925	Hapmap48075-BTA-75442	ARS-BFGL-NGS-116970	118720245	120055511	25	1335266
6	474-1	0	161.132	5.54978e-71	228.75	4.79795e-115	0.08853	Hapmap31285-BTC-041097	Hapmap27298-BTC-035654	37435861	38332952	25	897091
6	517-2	0	92.64	4.74837e-41	192.75	4.70147e-97	0.06713	ARS-BFGL-NGS-26389	Hapmap31291-BTC-045334	99313329	101180758	25	867429
7	553-11	0	65.796	2.39174e-29	100.75	4.46364e-51	0.05657	ARS-BFGL-NGS-86542	ARS-BFGL-NGS-98924	28415109	29884563	24	1469454
7	201-8	0	13.0527	2.13154e-06	45	3.2436e-23	0.0252	BTB-00324786	ARS-BFGL-NGS-60410	85921338	90589754	74	4668416
7	595-7	0	77.8433	1.34974e-34	113.75	1.42192e-57	0.06154	Hapmap38846-BTA-63903	ARS-BFGL-NGS-80813	88867175	90462253	25	1595078
7	606-1	0	96.8488	6.8827e-43	100.5	5.95152e-51	0.06864	BTB-01239861	ARS-BFGL-NGS-67072	108111127	109296766	25	1185639
8	627-1	0	161.221	5.06334e-71	181	3.50231e-91	0.08856	BTB-00339941	ARS-BFGL-NGS-23700	28536062	29717556	25	1181494
8	667-1	0	59.2359	1.72605e-26	133	3.40873e-67	0.05368	EuroG10K_BTB-00363158	BTB-01235513	83276598	84472391	25	1195793
8	674-5	0	105.261	1.4833e-46	248	1.1502e-124	0.07156	BTB-01785453	BTB-00366930	92145529	93348993	25	1203464
8	231-56	0	6.40993	0.00164137	4.75	0.00422828	0.01766	ARS-BFGL-NGS-100395	BTB-00431649	104268128	108243453	75	3975325
9	689-8	0	71.1038	1.17132e-31	152.5	6.12873e-77	0.05881	EuroG10K_ARS-BFGL-NGS-110614	BTB-00378023	64186	1627529	24	1563343
9	237-1	0	3.23802	0.039241	9.5	1.78784e-05	0.01255	ARS-BFGL-NGS-101978	BTB-00383200	17903511	22648695	75	4745184
10	256-5	0	9.65463	6.40654e-05	5.5	0.00178381	0.02167	ARS-BFGL-NGS-6048	ARS-BFGL-NGS-98841	84945	5390488	74	5305543
10	256-80	0	10.541	2.63445e-05	17.25	2.39457e-09	0.02264	ARS-BFGL-NGS-6048	ARS-BFGL-NGS-98841	84945	5390488	74	5305543
10	793-2	0	135.829	6.54787e-60	230.75	4.80337e-116	0.08129	ARS-BFGL-NGS-1854	BTB-01984646	50939136	52103291	25	1164155
10	806-1	0	108.651	4.88534e-48	145.75	1.44783e-73	0.0727	Hapmap60042-rs29009594	ARS-BFGL-NGS-5373	70049800	71399940	25	1350140
10	278-418	0	12.2344	4.84559e-06	7.5	0.000178582	0.0244	BTB-01147244	ARS-BFGL-NGS-10724	95001362	99358600	75	4357238
11	887-1	0	57.2136	1.31375e-25	154.75	4.60174e-78	0.05276	BTA-107661-no-rs	ARS-BFGL-NGS-108538	81336077	82963246	25	1627169
13	977-1	0	264.998	1.44744e-116	416.25	9.48426e-209	0.11354	BTA-31912-no-rs	BTA-31995-no-rs	24867164	26200697	25	1333533
13	334-7	0	10.0929	4.119e-05	0.25	0.75	0.02216	BTA-122758-no-rs	ARS-BFGL-NGS-107916	43577221	46808920	72	3231699
13	994-1	0	66.2494	1.51619e-29	89.5	1.87039e-45	0.05677	BTB-01718516	ARS-BFGL-NGS-117659	47952032	49634265	25	1682233
13	336-37	0	30.9775	3.43351e-14	24	1.01363e-12	0.03882	ARS-BFGL-NGS-7416	Hapmap38200-BTA-120950	51673886	55687392	72	4013506
13	337-35	0	18.012	1.49416e-08	19	3.19636e-10	0.0296	BTB-00530343	ARS-BFGL-NGS-81473	55717888	59026521	72	3308633
14	360-2	0	19.9562	2.13882e-09	48.75	4.33457e-25	0.03116	BTB-01361639	ARS-BFGL-NGS-2025	58961123	63263451	75	4302328
16	1174-1	0	119.524	8.74539e-53	236.25	8.56829e-119	0.07625	BTB-00646135	ARS-BFGL-NGS-18068	50890480	52418303	25	1527823
17	1215-1	0	150.427	2.67097e-66	225	3.59035e-113	0.08554	ARS-BFGL-NGS-16051	ARS-BFGL-NGS-40557	23265033	25619746	24	2354713
17	419-1	0	2.56216	0.0770933	6.25	0.000752543	0.01116	ARS-BFGL-BAC-36626	Hapmap38313-BTA-41796	62591773	65439957	74	2848184
17	1244-1	0	209.246	4.57307e-92	408.25	9.44155e-205	0.10089	ARS-BFGL-NGS-34106	Hapmap48532-BTA-95668	64399963	65374516	25	974553
18	427-79	0	6.98745	0.000923382	3.25	0.0237573	0.01844	Hapmap40350-BTA-42599	BTA-42909-no-rs	19428989	23586682	71	4157693
18	1279-9	0	69.4666	6.04007e-31	119.75	1.42674e-60	0.05813	ARS-BFGL-NGS-56179	EuroG10K_ARS-BFGL-NGS-84358	39658283	40819008	25	1160725
19	450-5	0	25.1827	1.1396e-11	41.25	2.42722e-21	0.035	ARS-BFGL-NGS-73805	ARS-BFGL-NGS-22719	48110360	51427990	71	3317630
19	1333-7	0	105.977	7.17872e-47	122	1.07126e-61	0.0718	BTB-00758057	ARS-BFGL-NGS-39983	49387435	50787009	25	1399574
19	1338-1	0	114.321	1.62228e-50	204.5	6.31122e-103	0.07457	ARS-BFGL-BAC-32937	BovineHD1900015998	55243039	55930425	25	687386
19	1339-1	0	95.3447	3.11868e-42	178.5	6.21931e-90	0.0681	BovineHD1900016001	BovineHD1900016049	55950493	56111217	25	160724
20	455-32	0	4.84216	0.00787342	6.75	0.000423306	0.01535	EuroG10K_Hapmap51158-BTA-117076	Hapmap47644-BTA-50262	321756	3654796	73	3333040
20	455-189	0	3.31376	0.036396	8.5	5.65045e-05	0.0127	EuroG10K_Hapmap51158-BTA-117076	Hapmap47644-BTA-50262	321756	3654796	73	3333040
20	1369-1	0	71.8704	5.37722e-32	119	3.3819e-60	0.05913	BTB-01328740	Hapmap32133-BTA-159203	28947927	30607657	25	1659730
20	1372-3	0	113.279	4.61685e-50	179.5	1.96783e-90	0.07423	ARS-BFGL-NGS-32425	ARS-BFGL-NGS-84088	34329841	35540903	25	1211062
20	1372-1	0	145.843	2.71833e-64	195.5	1.98567e-98	0.08423	ARS-BFGL-NGS-32425	ARS-BFGL-NGS-84088	34329841	35540903	25	1211062
20	1382-1	0	80.2617	1.18666e-35	166.75	4.633e-84	0.06248	BTA-91483-no-rs	Hapmap42428-BTA-111118	48467502	49874178	25	1406676
24	1548-7	0	53.3763	6.16069e-24	93	3.33265e-47	0.05096	UA-IFASA-1888	EuroG10K_BTB-01258194	29766863	30783746	25	1016883
24	1551-6	0	68.2512	2.041e-30	93.25	2.49949e-47	0.05762	BTB-00886339	BTA-57938-no-rs	33332789	34458397	25	1125608
24	1555-1	0	57.3192	1.17831e-25	58.25	7.74951e-30	0.0528	BTB-00889194	ARS-BFGL-NGS-40316	37927609	38982954	25	1055345
26	1616-4	0	75.2802	1.7613e-33	191.25	2.6416e-96	0.06051	ARS-BFGL-NGS-110679	ARS-BFGL-NGS-115120	17953795	19260069	25	1306274
27	1645-19	0	69.5247	5.68852e-31	182.75	4.67502e-92	0.05816	BTA-88209-no-rs	Hapmap24215-BTA-163266	9598079	11736207	25	2138128
28	567-176	0	7.02437	0.000888986	10	1.00566e-05	0.01849	BTB-01768350	ARS-BFGL-NGS-110722	402771	4807450	72	4404679
29	578-32	0	8.4386	0.000216112	15.25	2.39187e-08	0.02026	EuroG10K_ARS-BFGL-NGS-38901	ARS-BFGL-NGS-55607	426723	4841296	73	4414573
29	578-9	0	2.6409	0.0712629	6	0.00100339	0.01133	EuroG10K_ARS-BFGL-NGS-38901	ARS-BFGL-NGS-55607	426723	4841296	73	4414573
Haplotypes affecting stillbirth and fertility in Icelandic Dairy Cattle. Journal of Applied Genetics. Egill Gautason1, Þórdís Þórarinsdóttir2 and Goutam Sahana3
1Agricultural University of Iceland, 311 Borgarnes, Iceland
2The Icelandic Agricultural Advisory Center, Óseyri 2, 603 Akureyri, Iceland
3Aarhus University, Center for Quantitative Genetics and Genomics, C. F. Møllers Allé 3, 8000 Aarhus, Denmark
goutam.sahana@qgg.au.dk
