# Supplementary material for: Haplotypes affecting stillbirth and fertility in Icelandic Dairy Cattle
Source: J Appl Genet. 2025 Jun 2;66(4):1053–64. doi: 10.1007/s13353-025-00978-0 (PMC12605402; doi:10.1007/s13353-025-00978-0)
Supplement: Supplementary file 2 — Online Resource 2. Effects of HHD haplotypes on stillbirth. (XLSX 16.2 KB) [file 13353_2025_978_MOESM2_ESM.xlsx]

## Sheet: LogResResults
Short haplotypes logistic regression on stillbirth							Haplotypes affecting stillbirth and fertility in Icelandic Dairy Cattle. Journal of Applied Genetics. Egill Gautason1, Þórdís Þórarinsdóttir2 and Goutam Sahana3
Haplotype	Estimate	Odds ratio	Std.Error	zValue	Pvalue		1Agricultural University of Iceland, 311 Borgarnes, Iceland
Prob106_1	-0.2143	0.807106	0.2585	-0.8288	0.4072		2The Icelandic Agricultural Advisory Center, Óseyri 2, 603 Akureyri, Iceland
Prob122_2	0.3476	1.41567	0.3019	1.1514	0.2496		3Aarhus University, Center for Quantitative Genetics and Genomics, C. F. Møllers Allé 3, 8000 Aarhus, Denmark
Prob125_1	0.4531	1.57318	0.2553	1.7744	0.076		goutam.sahana@qgg.au.dk
Prob136_1	-0.4798	0.618907	0.2126	-2.257	0.024
Prob149_14	-0.596	0.551011	0.2723	-2.1884	0.0286
Prob248_2	-1.115	0.327915	0.3458	-3.2244	0.0013
Prob258_1	-0.6584	0.517679	0.2817	-2.337	0.0194
Prob380_1	-0.3024	0.739042	0.2084	-1.4512	0.1467
Prob415_1	0.6795	1.97289	0.3564	1.9066	0.0566
Prob447_1	-0.3795	0.684203	0.2302	-1.6485	0.0992
Prob474_1	0.3729	1.45194	0.1911	1.9509	0.0511
Prob517_2	-0.6392	0.527714	0.226	-2.8286	0.0047
Prob553_11	-0.4902	0.612504	0.3029	-1.6183	0.1056
Prob595_7	0.817	2.2637	0.2939	2.7804	0.0054
Prob606_1	-0.0599	0.941859	0.2893	-0.207	0.836
Prob627_1	0.1039	1.10949	0.2368	0.4388	0.6608
Prob667_1	-0.5763	0.561974	0.251	-2.2965	0.0216
Prob674_5	-0.2899	0.748338	0.1955	-1.4826	0.1382
Prob689_8	0.5319	1.70216	0.2882	1.8457	0.0649
Prob793_2	-0.0307	0.969766	0.2144	-0.1433	0.886
Prob806_1	-0.6147	0.540803	0.2396	-2.5655	0.0103
Prob887_1	0.8246	2.28097	0.2522	3.2702	0.0011
Prob977_1	-0.2926	0.746321	0.1658	-1.7651	0.0776
Prob994_1	-1.1047	0.33131	0.3102	-3.5608	0.0004
Prob1174_1	-0.1894	0.827455	0.2033	-0.9316	0.3515
Prob1215_1	-1.1194	0.326476	0.189	-5.9223	0
Prob1244_1	-0.1271	0.880646	0.1716	-0.7407	0.4588
Prob1279_9	-1.2012	0.300833	0.2921	-4.1119	0
Prob1333_7	0.3998	1.49153	0.3094	1.2922	0.1963
Prob1338_1	-0.0628	0.939131	0.2311	-0.2716	0.786
Prob1339_1	0.3242	1.38292	0.2401	1.3501	0.177
Prob1369_1	-0.4576	0.632801	0.2519	-1.8164	0.0693
Prob1372_3	-0.4473	0.639352	0.2265	-1.975	0.0483
Prob1372_1	-0.0094	0.990644	0.2037	-0.0462	0.9632
Prob1382_1	0.5231	1.68725	0.2295	2.2794	0.0226
Prob1548_7	0.2722	1.31285	0.3441	0.7911	0.4289
Prob1551_6	-0.0463	0.954755	0.3154	-0.1467	0.8834
Prob1555_1	-0.0011	0.998901	0.3807	-0.003	0.9976
Prob1616_4	-0.74	0.477114	0.2215	-3.3414	0.0008
Prob1645_19	-0.5025	0.605016	0.2146	-2.3421	0.0192
Long haplotypes logistic regression on stillbirth
Haplotype	Estimate	Odds ratio	Std.Error	zValue	Pvalue
Prob39_67	-0.0745	0.928207	1.0989	-0.0678	0.9459
Prob46_1	-1.0841	0.338206	0.8238	-1.316	0.1882
Prob51_13	-1.0184	0.361172	0.517	-1.9697	0.0489
Prob70_315	2.0718	7.9391	1.3449	1.5405	0.1234
Prob97_3	0.3167	1.37259	0.6374	0.4969	0.6192
Prob98_3	-4.9807	0.00686925	3.0804	-1.6169	0.1059
Prob100_37	1.2704	3.56228	1.6617	0.7646	0.4445
Prob201_8	0.4293	1.53618	0.4648	0.9235	0.3557
Prob231_56	-0.3991	0.670924	1.9415	-0.2055	0.8371
Prob237_1	0.2149	1.23974	0.9161	0.2346	0.8145
Prob256_5	0.2329	1.26226	0.9077	0.2566	0.7975
Prob256_80	-0.4699	0.625065	0.9318	-0.5043	0.6141
Prob278_418	-1.875	0.153355	1.2016	-1.5604	0.1187
Prob334_7	-0.498	0.607745	3.0458	-0.1635	0.8701
Prob336_37	0.4524	1.57208	0.5195	0.8708	0.3839
Prob337_35	0.9473	2.57874	0.7054	1.3429	0.1793
Prob360_2	-0.6393	0.527662	0.3875	-1.6499	0.099
Prob419_1	-1.449	0.234805	0.7454	-1.9438	0.0519
Prob427_79	-1.8958	0.150198	1.282	-1.4788	0.1392
Prob450_5	0.7409	2.09782	0.5395	1.3734	0.1696
Prob455_189	0.9745	2.64984	1.1936	0.8164	0.4143
Prob455_32	-0.4834	0.616683	0.9703	-0.4982	0.6183
Prob567_176	-0.083	0.920351	0.853	-0.0973	0.9225
Prob578_32	0.1598	1.17328	0.8731	0.1831	0.8547
Prob578_9	-0.8391	0.432099	1.0722	-0.7827	0.4338
