# Supplementary material for: Haplotypes affecting stillbirth and fertility in Icelandic Dairy Cattle
Source: J Appl Genet. 2025 Jun 2;66(4):1053–64. doi: 10.1007/s13353-025-00978-0 (PMC12605402; doi:10.1007/s13353-025-00978-0)
Supplement: Supplementary file 3 — Online Resource 3. Effect of carrier status on non-return rates at 56 days. (XLSX 29.7 KB) [file 13353_2025_978_MOESM3_ESM.xlsx]

## Sheet: TableNRRLong
No	Chr	hap-ID	MatingType	Matings	NRR56	SE_NRR56	Z	P		Haplotypes affecting stillbirth and fertility in Icelandic Dairy Cattle. Journal of Applied Genetics. Egill Gautason1, Þórdís Þórarinsdóttir2 and Goutam Sahana3
1	2	39-67	1	123003	0.0156421	0.0251154	0.622809	0.53341		1Agricultural University of Iceland, 311 Borgarnes, Iceland
1	2	39-67	2	7164	0.0195836	0.0245769	0.79683	0.42555		2The Icelandic Agricultural Advisory Center, Óseyri 2, 603 Akureyri, Iceland
1	2	39-67	3	5944	0.0101226	0.0257507	0.3931	0.694246		3Aarhus University, Center for Quantitative Genetics and Genomics, C. F. Møllers Allé 3, 8000 Aarhus, Denmark
1	2	39-67	4	364	0	0	NA	NA		goutam.sahana@qgg.au.dk
2	2	46-1	1	117874	-0.038034	0.021637	-1.75782	0.0787778
2	2	46-1	2	11349	-0.0376226	0.0211417	-1.77954	0.0751505
2	2	46-1	3	6762	-0.0472555	0.0222846	-2.12055	0.0339601
2	2	46-1	4	490	0	0	NA	NA
3	2	51-13	1	108956	0.00243032	0.0130321	0.186487	0.852063
3	2	51-13	2	14928	0.00547319	0.0124433	0.43985	0.660045
3	2	51-13	3	11056	0.0068135	0.0136161	0.5004	0.616793
3	2	51-13	4	1535	0	0	NA	NA
4	3	70-315	1	120731	0.0277839	0.0257953	1.07709	0.281439
4	3	70-315	2	7630	0.0209346	0.0246128	0.850557	0.395015
4	3	70-315	3	7754	0.0368009	0.0262878	1.39992	0.161536
4	3	70-315	4	360	0	0	NA	NA
5	3	97-3	1	112733	-0.00953024	0.014438	-0.66008	0.509202
5	3	97-3	2	15527	0.00113235	0.0139187	0.0813546	0.93516
5	3	97-3	3	7052	-0.0192605	0.0153127	-1.25781	0.20846
5	3	97-3	4	1163	0	0	NA	NA
6	3	98-3	1	133960	0.0121052	0.122408	0.0988922	0.921224
6	3	98-3	2	1755	0.0184269	0.122581	0.150324	0.880509
6	3	98-3	3	746	-0.0119441	0.12355	-0.0966742	0.922985
6	3	98-3	4	14	0	0	NA	NA
7	4	100-37	1	126552	0.0152872	0.0485493	0.31488	0.752853
7	4	100-37	2	5290	0.0265552	0.0482318	0.550575	0.581925
7	4	100-37	3	4542	0.0101894	0.0489953	0.207967	0.835255
7	4	100-37	4	91	0	0	NA	NA
8	7	201-8	1	101412	0.0174318	0.0110888	1.57202	0.115946
8	7	201-8	2	16835	0.0117626	0.0101494	1.15895	0.246478
8	7	201-8	3	15912	0.00800021	0.0115641	0.691814	0.489054
8	7	201-8	4	2316	0	0	NA	NA
9	8	231-56	1	129585	0.0493574	0.0638227	0.773352	0.439314
9	8	231-56	2	2464	0.0711885	0.0622758	1.14312	0.25299
9	8	231-56	3	4371	0.0294851	0.0641716	0.459473	0.645895
9	8	231-56	4	55	0	0	NA	NA
10	9	237-1	1	119546	-0.0109856	0.0214247	-0.512754	0.608123
10	9	237-1	2	9656	-0.0190077	0.0208162	-0.913121	0.361179
10	9	237-1	3	6759	-0.0463982	0.0220659	-2.10271	0.0354911
10	9	237-1	4	514	0	0	NA	NA
11	10	256-5	1	121943	0.0205343	0.0267548	0.7675	0.442784
11	10	256-5	2	6267	0.0260323	0.025822	1.00814	0.313385
11	10	256-5	3	7936	0.038236	0.027206	1.40543	0.159895
11	10	256-5	4	329	0	0	NA	NA
12	10	256-80	1	120955	0.00406489	0.0223873	0.181571	0.855919
12	10	256-80	2	6308	0.0159951	0.0218036	0.733599	0.463193
12	10	256-80	3	8731	-0.0184715	0.0228528	-0.808282	0.418928
12	10	256-80	4	481	0	0	NA	NA
13	10	278-418	1	125493	0.0154047	0.0339601	0.453612	0.650108
13	10	278-418	2	3346	-0.000376044	0.0322164	-0.0116724	0.990687
13	10	278-418	3	7420	0.0238477	0.0343167	0.69493	0.487099
13	10	278-418	4	216	0	0	NA	NA
14	13	334-7	1	134735	0.095613	0.20431	0.46798	0.639799
14	13	334-7	2	914	0.140627	0.204262	0.688464	0.491161
14	13	334-7	3	821	0.101986	0.20492	0.497687	0.618705
14	13	334-7	4	5	0	0	NA	NA
15	13	336-37	1	108286	0.0741056	0.0130389	5.68342	1.32024242649464e-08
15	13	336-37	2	14271	0.0693971	0.0124537	5.57241	2.5124188729464e-08
15	13	336-37	3	12430	0.0524977	0.0135845	3.86453	0.000111304
15	13	336-37	4	1488	0	0	NA	NA
16	13	337-35	1	112564	0.0324346	0.0171672	1.88934	0.0588469
16	13	337-35	2	12393	0.0502273	0.0162133	3.09791	0.00194892
16	13	337-35	3	10671	0.0111198	0.0176662	0.629439	0.529062
16	13	337-35	4	847	0	0	NA	NA
17	14	360-2	1	100043	-0.0167926	0.0105622	-1.58988	0.111863
17	14	360-2	2	18177	-0.0192922	0.0096505	-1.99909	0.0455988
17	14	360-2	3	15655	-0.0100961	0.0110661	-0.912345	0.361587
17	14	360-2	4	2600	0	0	NA	NA
18	17	419-1	1	118902	-0.0207864	0.0178043	-1.16749	0.243011
18	17	419-1	2	9687	-0.0202215	0.0173927	-1.16264	0.244974
18	17	419-1	3	7121	-8.0985e-05	0.018478	-0.00438278	0.996503
18	17	419-1	4	765	0	0	NA	NA
19	18	427-79	1	125056	0.0221725	0.0385435	0.575259	0.565116
19	18	427-79	2	5315	0.0196759	0.0375147	0.524485	0.599941
19	18	427-79	3	5952	0.0326743	0.0389696	0.838456	0.401775
19	18	427-79	4	152	0	0	NA	NA
20	19	450-5	1	104960	-0.0010214	0.0130851	-0.0780582	0.937782
20	19	450-5	2	15853	-0.000417646	0.0123152	-0.0339131	0.972946
20	19	450-5	3	14124	-0.00611359	0.0135475	-0.451271	0.651794
20	19	450-5	4	1538	0	0	NA	NA
21	20	455-32	1	124147	-0.0498908	0.0274714	-1.8161	0.0693551
21	20	455-32	2	7517	-0.0445323	0.0270543	-1.64603	0.0997567
21	20	455-32	3	4515	-0.0313631	0.0282515	-1.11014	0.266939
21	20	455-32	4	296	0	0	NA	NA
22	20	455-189	1	121530	0.0079064	0.0249823	0.31648	0.751638
22	20	455-189	2	7902	0.015082	0.0245268	0.614919	0.538608
22	20	455-189	3	6678	0.0128642	0.0255536	0.50342	0.614669
22	20	455-189	4	365	0	0	NA	NA
23	28	567-176	1	117234	0.00564826	0.0193775	0.291485	0.77068
23	28	567-176	2	7766	-0.000509002	0.0184823	-0.02754	0.978029
23	28	567-176	3	10811	-0.00981176	0.0198133	-0.495211	0.620451
23	28	567-176	4	664	0	0	NA	NA
24	29	578-32	1	117930	-0.0262608	0.0214655	-1.2234	0.22118
24	29	578-32	2	8790	-0.030999	0.0202947	-1.52744	0.126651
24	29	578-32	3	9219	-0.0282835	0.0219541	-1.2883	0.197641
24	29	578-32	4	536	0	0	NA	NA
25	29	578-9	1	121252	-0.00921484	0.0258426	-0.356576	0.72141
25	29	578-9	2	9095	-0.0123109	0.0254305	-0.4841	0.628315
25	29	578-9	3	5794	-0.0346722	0.0265008	-1.30835	0.190756
25	29	578-9	4	334	0	0	NA	NA
No	Chr	hap-ID	MatingType	Matings	NRR56	SE_NRR56	Z	P
1	1	106-1	1	85295	0.0142749	0.00721489	1.97853	0.0478686
1	1	106-1	2	26050	0.0207326	0.00637765	3.25082	0.00115072
1	1	106-1	3	18655	-0.00154287	0.00774524	-0.199202	0.842104
1	1	106-1	4	6475	0	0	NA	NA
2	2	122-2	1	89502	-0.0229786	0.0083158	-2.76325	0.00572296
2	2	122-2	2	23713	-0.0164695	0.0074726	-2.20399	0.0275254
2	2	122-2	3	18767	-0.0165653	0.00881372	-1.87949	0.0601776
2	2	122-2	4	4493	0	0	NA	NA
3	2	125-1	1	79462	-0.0104189	0.00723134	-1.4408	0.149642
3	2	125-1	2	27032	-0.00587063	0.00627534	-0.935508	0.349527
3	2	125-1	3	23262	-0.00574476	0.00765189	-0.750764	0.452795
3	2	125-1	4	6719	0	0	NA	NA
4	2	136-1	1	72499	-0.00742857	0.00631546	-1.17625	0.239494
4	2	136-1	2	29903	-0.0101484	0.00536469	-1.8917	0.0585306
4	2	136-1	3	23984	-0.0060902	0.00670576	-0.908204	0.36377
4	2	136-1	4	10089	0	0	NA	NA
5	2	149-14	1	87119	0.00526851	0.00785849	0.670423	0.502588
5	2	149-14	2	24096	0.00165186	0.00700621	0.235771	0.81361
5	2	149-14	3	19936	-0.000432587	0.00831195	-0.052044	0.958494
5	2	149-14	4	5324	0	0	NA	NA
6	3	248-2	1	94585	-0.00394326	0.0098226	-0.401448	0.688091
6	3	248-2	2	23117	-0.00806615	0.00900325	-0.895915	0.370298
6	3	248-2	3	15835	-0.00333977	0.0103552	-0.322521	0.747058
6	3	248-2	4	2938	0	0	NA	NA
7	3	258-1	1	88010	-0.012848	0.0080655	-1.59296	0.11117
7	3	258-1	2	25787	-0.00896008	0.00716448	-1.25063	0.211071
7	3	258-1	3	17805	-0.0105828	0.00860927	-1.22923	0.218984
7	3	258-1	4	4873	0	0	NA	NA
8	5	380-1	1	71695	-0.0153135	0.00644259	-2.37692	0.017458
8	5	380-1	2	28524	-0.0195252	0.00544216	-3.58777	0.000333523
8	5	380-1	3	26627	-0.0149414	0.00679634	-2.19845	0.0279172
8	5	380-1	4	9629	0	0	NA	NA
9	5	415-1	1	94268	-0.00304042	0.00933998	-0.325527	0.744782
9	5	415-1	2	22590	0.0062866	0.00843602	0.745209	0.456145
9	5	415-1	3	16227	-0.00202425	0.00988298	-0.204822	0.837711
9	5	415-1	4	3390	0	0	NA	NA
10	5	447-1	1	78636	-0.0129554	0.00685482	-1.88997	0.0587621
10	5	447-1	2	27409	-0.0174761	0.00595131	-2.93651	0.00331925
10	5	447-1	3	22599	-0.00951898	0.00728918	-1.30591	0.191585
10	5	447-1	4	7831	0	0	NA	NA
11	6	474-1	1	65891	-0.00147207	0.00599347	-0.245612	0.805982
11	6	474-1	2	31586	0.00570279	0.0048428	1.17758	0.238964
11	6	474-1	3	25947	-0.0104388	0.00631582	-1.6528	0.0983712
11	6	474-1	4	13051	0	0	NA	NA
12	6	517-2	1	78631	-0.00849965	0.00666497	-1.27527	0.202213
12	6	517-2	2	27534	-0.00546576	0.00574302	-0.951722	0.341238
12	6	517-2	3	21891	-0.0107446	0.00711591	-1.50994	0.131059
12	6	517-2	4	8419	0	0	NA	NA
13	7	553-11	1	90551	0.00441508	0.00856277	0.515614	0.606124
13	7	553-11	2	23404	0.009317	0.00766312	1.21582	0.224052
13	7	553-11	3	18259	-0.00645355	0.00905029	-0.713077	0.475798
13	7	553-11	4	4261	0	0	NA	NA
14	7	595-7	1	85279	0.00441407	0.00785195	0.562162	0.574005
14	7	595-7	2	22251	0.0021466	0.00679112	0.316089	0.751935
14	7	595-7	3	23175	-0.00273048	0.00824358	-0.331225	0.740475
14	7	595-7	4	5770	0	0	NA	NA
15	7	606-1	1	90039	-0.0137826	0.00834835	-1.65094	0.0987514
15	7	606-1	2	22669	-0.0184185	0.00736439	-2.50102	0.0123836
15	7	606-1	3	19117	-0.00416976	0.00882451	-0.47252	0.636555
15	7	606-1	4	4650	0	0	NA	NA
16	8	627-1	1	76279	0.0113381	0.00692334	1.63766	0.101492
16	8	627-1	2	30271	0.00775228	0.00591115	1.31147	0.1897
16	8	627-1	3	22418	0.0107226	0.00738516	1.45191	0.146526
16	8	627-1	4	7507	0	0	NA	NA
17	8	667-1	1	84040	-0.00942062	0.00721657	-1.30542	0.191752
17	8	667-1	2	26182	-0.0105922	0.00630694	-1.67945	0.0930641
17	8	667-1	3	19371	0.00118359	0.00769618	0.153789	0.877776
17	8	667-1	4	6882	0	0	NA	NA
18	8	674-5	1	67358	-0.000616212	0.00600635	-0.102593	0.918286
18	8	674-5	2	33136	0.00661332	0.00492927	1.34164	0.179712
18	8	674-5	3	23731	0.001176	0.00640274	0.183671	0.854271
18	8	674-5	4	12250	0	0	NA	NA
19	9	689-8	1	86481	-0.0126828	0.00752948	-1.68442	0.0921007
19	9	689-8	2	25928	-0.00737605	0.00677068	-1.08941	0.275973
19	9	689-8	3	18507	-0.00288856	0.00807225	-0.357838	0.720464
19	9	689-8	4	5559	0	0	NA	NA
20	10	793-2	1	73624	-0.0145709	0.00649095	-2.2448	0.0247808
20	10	793-2	2	30639	-0.0152662	0.0053985	-2.82786	0.00468604
20	10	793-2	3	22790	-0.0162283	0.00693381	-2.34046	0.01926
20	10	793-2	4	9422	0	0	NA	NA
21	10	806-1	1	81922	0.00316871	0.00709894	0.446364	0.655334
21	10	806-1	2	25298	0.00306152	0.00625163	0.489715	0.624335
21	10	806-1	3	22346	-0.00416565	0.00751351	-0.554421	0.579291
21	10	806-1	4	6909	0	0	NA	NA
22	11	887-1	1	80631	-0.00848182	0.00684534	-1.23906	0.215321
22	11	887-1	2	29318	-0.00526918	0.00587077	-0.897528	0.369437
22	11	887-1	3	18743	-0.00184235	0.00739139	-0.249256	0.803163
22	11	887-1	4	7783	0	0	NA	NA
23	13	977-1	1	58285	-0.000634157	0.00561787	-0.112882	0.910124
23	13	977-1	2	32707	0.0060249	0.00441652	1.36417	0.172513
23	13	977-1	3	29516	-0.00114733	0.00592712	-0.193573	0.84651
23	13	977-1	4	15967	0	0	NA	NA
24	13	994-1	1	93710	0.0241596	0.0088295	2.73624	0.00621463
24	13	994-1	2	23209	0.0198346	0.00792031	2.50427	0.0122704
24	13	994-1	3	15679	0.0093177	0.00941659	0.989498	0.322419
24	13	994-1	4	3877	0	0	NA	NA
25	16	1174-1	1	72351	0.000893067	0.0062598	0.142667	0.886553
25	16	1174-1	2	32087	0.00813497	0.00515498	1.57808	0.114547
25	16	1174-1	3	20760	-0.00874017	0.00665685	-1.31296	0.189197
25	16	1174-1	4	11277	0	0	NA	NA
26	17	1215-1	1	71185	-0.00018215	0.00637807	-0.0285588	0.977216
26	17	1215-1	2	28012	0.00245322	0.00536458	0.4573	0.647456
26	17	1215-1	3	27398	-0.00886734	0.00671561	-1.32041	0.186699
26	17	1215-1	4	9880	0	0	NA	NA
27	17	1244-1	1	59106	0.00630947	0.00556488	1.1338	0.256878
27	17	1244-1	2	31772	0.00314811	0.00440067	0.715371	0.47438
27	17	1244-1	3	29178	-0.00331878	0.00585798	-0.56654	0.571027
27	17	1244-1	4	16419	0	0	NA	NA
28	18	1279-9	1	91541	0.0168107	0.00874022	1.92337	0.0544333
28	18	1279-9	2	18773	0.0179249	0.00779588	2.29928	0.0214891
28	18	1279-9	3	21949	0.0145294	0.00913336	1.59081	0.111653
28	18	1279-9	4	4212	0	0	NA	NA
29	19	1333-7	1	87203	-0.00269653	0.00850322	-0.317119	0.751154
29	19	1333-7	2	22859	0.00406034	0.00747766	0.542996	0.587133
29	19	1333-7	3	21922	-0.00707189	0.00891603	-0.793166	0.427681
29	19	1333-7	4	4491	0	0	NA	NA
30	19	1338-1	1	75935	-0.00317705	0.00684275	-0.464294	0.642437
30	19	1338-1	2	30047	0.00226815	0.00583477	0.38873	0.697476
30	19	1338-1	3	22531	-0.00605531	0.007276	-0.832231	0.405279
30	19	1338-1	4	7962	0	0	NA	NA
31	19	1339-1	1	78127	-0.00813853	0.00699303	-1.16381	0.244503
31	19	1339-1	2	30201	-0.00203231	0.00603515	-0.336746	0.736309
31	19	1339-1	3	20807	-0.00691164	0.00746895	-0.925383	0.354767
31	19	1339-1	4	7340	0	0	NA	NA
32	20	1369-1	1	84137	0.0100846	0.00714078	1.41225	0.157875
32	20	1369-1	2	25163	0.0213249	0.00625601	3.40871	0.000652717
32	20	1369-1	3	20022	0.00177088	0.00758255	0.233547	0.815337
32	20	1369-1	4	7153	0	0	NA	NA
33	20	1372-3	1	73883	-0.0171183	0.00654255	-2.61646	0.00888476
33	20	1372-3	2	28108	-0.0160168	0.00554046	-2.89088	0.00384166
33	20	1372-3	3	25322	-0.00380064	0.00694241	-0.547453	0.584068
33	20	1372-3	4	9162	0	0	NA	NA
34	20	1372-1	1	78447	0.00112428	0.00673636	0.166897	0.867451
34	20	1372-1	2	27369	0.00378247	0.00588942	0.642248	0.520712
34	20	1372-1	3	22822	-0.00377039	0.007177	-0.525343	0.599344
34	20	1372-1	4	7837	0	0	NA	NA
35	20	1382-1	1	75676	-0.0161792	0.00680387	-2.37794	0.0174096
35	20	1382-1	2	28337	-0.0133998	0.00570198	-2.35003	0.0187721
35	20	1382-1	3	24002	0.00624227	0.00722747	0.863687	0.38776
35	20	1382-1	4	8460	0	0	NA	NA
36	24	1548-7	1	94878	-0.00637023	0.00907914	-0.701634	0.482908
36	24	1548-7	2	20583	-0.00614585	0.00832849	-0.737931	0.460556
36	24	1548-7	3	17452	-0.00159716	0.00957564	-0.166794	0.867532
36	24	1548-7	4	3562	0	0	NA	NA
37	24	1551-6	1	93531	-0.0141765	0.00869417	-1.63058	0.10298
37	24	1551-6	2	21492	-0.014965	0.00790756	-1.89249	0.0584254
37	24	1551-6	3	17408	-0.00445038	0.00918386	-0.484587	0.627969
37	24	1551-6	4	4044	0	0	NA	NA
38	24	1555-1	1	99695	-0.00288237	0.0106062	-0.271763	0.785804
38	24	1555-1	2	21058	0.00875225	0.00987215	0.88656	0.375316
38	24	1555-1	3	13296	-0.0153702	0.0111925	-1.37326	0.169672
38	24	1555-1	4	2426	0	0	NA	NA
39	26	1616-4	1	79154	-0.00639823	0.00659609	-0.970003	0.332045
39	26	1616-4	2	29328	0.000186149	0.00567825	0.0327828	0.973848
39	26	1616-4	3	19281	0.000889244	0.00710656	0.12513	0.900421
39	26	1616-4	4	8712	0	0	NA	NA
40	27	1645-19	1	76375	-0.0075334	0.00645714	-1.16668	0.243341
40	27	1645-19	2	29474	-0.0019392	0.00550635	-0.352175	0.724707
40	27	1645-19	3	20900	-0.000357896	0.00688611	-0.0519736	0.95855
40	27	1645-19	4	9726	0	0	NA	NA
