# Supplementary material for: Haplotypes affecting stillbirth and fertility in Icelandic Dairy Cattle
Source: J Appl Genet. 2025 Jun 2;66(4):1053–64. doi: 10.1007/s13353-025-00978-0 (PMC12605402; doi:10.1007/s13353-025-00978-0)
Supplement: Supplementary file 4 — Online Resource 4. GWAS summary statistics: chromosome, position, effect size, its standard error, and P-value. (XLSX 17.5 KB) [file 13353_2025_978_MOESM4_ESM.xlsx]

## Sheet: Sheet1
Table 1. Ten most significant markers from a genome-wide association study on SSB1.								Haplotypes affecting stillbirth and fertility in Icelandic Dairy Cattle. Journal of Applied Genetics. Egill Gautason1, Þórdís Þórarinsdóttir2 and Goutam Sahana3
BTA	Marker	Position	P	Effect	SD	MAF		1Agricultural University of Iceland, 311 Borgarnes, Iceland
19	ARS-BFGL-NGS-105643	17204738	9.9e-06	0.037	0.0083	0.18		2The Icelandic Agricultural Advisory Center, Óseyri 2, 603 Akureyri, Iceland
5	ARS-BFGL-NGS-92176	82605166	4.3e-05	-0.03	0.0072	0.28		3Aarhus University, Center for Quantitative Genetics and Genomics, C. F. Møllers Allé 3, 8000 Aarhus, Denmark
5	EuroG10K_Hapmap55237-rs29010308	15009569	7.8e-05	-0.034	0.0085	0.19		goutam.sahana@qgg.au.dk
5	ARS-BFGL-NGS-102679	14949908	9.9e-05	-0.033	0.0085	0.19
1	ARS-BFGL-NGS-112497	118480560	0.00013	-0.039	0.0103	0.12
5	BTA-05007-rs29019174	14987063	0.00014	-0.032	0.0085	0.19
8	Hapmap57430-rs29016504	1293226	0.00018	0.035	0.0095	0.12
13	BTB-00522444	41335468	0.00019	0.026	0.007	0.32
2	Hapmap40996-BTA-46790	21625529	0.0002	-0.024	0.0064	0.47
15	BTB-00083647	33757310	0.00024	-0.025	0.0068	0.37
Table 2. Ten most significant markers from a genome-wide association study on DSB1.
BTA	Marker	Position	P	Effect	SD	MAF
26	BTB-01389311	19823316	1.57e-05	0.0318	0.0074	0.37
19	ARS-BFGL-NGS-105643	17204738	3.48e-05	0.0365	0.0088	0.18
13	BTB-00522444	41335468	4.09e-05	0.0305	0.0074	0.32
5	ARS-BFGL-NGS-92176	82605166	7.51e-05	-0.0306	0.0077	0.28
10	ARS-BFGL-NGS-117735	17426681	8.31e-05	0.0269	0.0068	0.42
10	BTB-00416964	31244060	0.000112	0.0284	0.0074	0.41
10	ARS-BFGL-NGS-66929	17006334	0.00018	0.0285	0.0076	0.29
17	ARS-BFGL-NGS-86713	45036186	0.000258	0.033	0.009	0.17
26	Hapmap35702-SCAFFOLD240765_1255	20799291	0.000277	0.0281	0.0077	0.29
15	BTB-00083647	33757310	0.000319	-0.0259	0.0072	0.37
Table 3. Ten most significant markers from genome-wide association study on SSB2.
BTA	Marker	Position	P	Effect	SD	MAF
26	BTB-00920286	3875303	2.53e-06	-0.02	0.0042	0.15
24	ARS-BFGL-NGS-37757	6066463	6.03e-06	-0.067	0.01476	0.01
16	BTA-39079-no-rs	2830326	1.44e-05	-0.019	0.0043	0.14
20	ARS-BFGL-NGS-110975	21921307	1.56e-05	0.014	0.00318	0.33
28	BTB-01498660	640998	3.43e-05	-0.045	0.01076	0.02
26	BTB-00920641	4116856	3.74e-05	-0.013	0.00326	0.27
26	EuroG10K_ARS-BFGL-NGS-102718	3826086	4.26e-05	-0.014	0.00344	0.23
21	ARS-BFGL-NGS-8720	17874642	0.000102	0.017	0.00448	0.14
20	ARS-BFGL-NGS-90295	21842803	0.000106	0.012	0.00318	0.32
26	Hapmap46894-BTA-89312	12066468	0.000109	-0.013	0.00343	0.26
Table 4. Ten most significant markers from a genome-wide association study on DSB2.
BTA	Marker	Position	P	Effect	SD	MAF
21	ARS-BFGL-NGS-8720	17874642	1.55e-05	0.0198	0.0047	0.14
26	BTB-00920286	3875303	2.03e-05	-0.0183	0.0044	0.15
20	ARS-BFGL-NGS-110975	21921307	2.21e-05	0.0138	0.0034	0.33
28	BTB-01498660	640998	2.51e-05	-0.0465	0.0114	0.02
24	ARS-BFGL-NGS-37757	6066463	3.48e-05	-0.063	0.0156	0.01
26	BTB-00920641	4116856	5.86e-05	-0.0134	0.0034	0.27
26	EuroG10K_ARS-BFGL-NGS-102718	3826086	6.92e-05	-0.014	0.0036	0.23
14	ARS-BFGL-NGS-115436	40149854	7e-05	-0.0146	0.0037	0.23
28	BTB-01590721	618487	8.79e-05	-0.0433	0.0114	0.02
26	BTB-01430967	29636608	0.000137	0.0222	0.0058	0.08
Table 5. Ten most significant markers from a genome-wide association study of AIS.
BTA	Marker	Position	P	Effect	SD	MAF
18	Hapmap51593-BTA-42524	16294087	9.38e-06	-0.06464	0.014588	0.310003
5	EuroG10K_Hapmap51546-BTA-109428	91196362	1.14e-05	-0.05944	0.013543	0.482252
18	ARS-BFGL-NGS-10007	15426882	1.42e-05	-0.0598	0.013774	0.406426
16	Hapmap52354-rs29018392	12372925	4.99e-05	-0.14267	0.035176	0.035569
17	Hapmap32037-BTA-131237	5398116	5.78e-05	0.054114	0.013456	0.42943
1	ARS-BFGL-NGS-100534	21646634	6.41e-05	0.054012	0.013512	0.393807
5	EuroG10K_ARS-BFGL-NGS-108617	91393516	0.000115	-0.05213	0.013517	0.49708
20	BovineHD2000006602	21946439	0.00016	-0.0617	0.016344	0.226237
20	BovineHD2000006603	21947560	0.00016	-0.0617	0.016344	0.226237
18	Hapmap54020-rs29023153	6747828	0.0002	-0.05563	0.014959	0.26818
Table 6. Ten most significant markers from from a genome-wide association study of CI.
BTA	Marker	Position	P	Effect	SD	MAF
4	Hapmap49724-BTA-72549	112288556	3.27e-05	3.185	0.767	0.35
10	ARS-BFGL-NGS-36623	103079412	9.67e-05	-4.874	1.25	0.084
8	Hapmap48898-BTA-79943	84123194	9.99e-05	4.369	1.123	0.13
4	Hapmap47085-BTA-72511	112769671	0.000101	-2.854	0.734	0.449
18	ARS-BFGL-NGS-24006	16671545	0.000121	3.637	0.946	0.186
5	ARS-BFGL-NGS-64874	91002438	0.000121	3.651	0.95	0.181
24	EuroG10K_BTA-58128-no-rs	37740915	0.000122	-4.307	1.121	0.114
15	BTB-01138289	25885552	0.000136	-3.013	0.79	0.373
8	ARS-BFGL-NGS-106057	85967740	0.000137	4.313	1.131	0.127
8	ARS-BFGL-NGS-29240	85996251	0.000151	4.286	1.131	0.127
Table 7. Ten most significant markers from a genome-wide association study of IFL.
BTA	Marker	Position	P	Effect	SD	MAF
20	BovineHD2000006602	21946439	3.84e-06	-3.23	0.699	0.226
20	BovineHD2000006603	21947560	3.84e-06	-3.23	0.699	0.226
1	ARS-BFGL-NGS-100534	21646634	1.3e-05	2.52	0.578	0.394
27	BTA-79220-no-rs	17831106	2.73e-05	-2.461	0.587	0.422
17	Hapmap52387-rs29021226	10438603	4.21e-05	-2.982	0.728	0.187
5	ARS-BFGL-NGS-89264	116483271	9.03e-05	-2.249	0.574	0.475
1	BTB-00015102	33034361	0.00011	2.519	0.651	0.284
28	ARS-BFGL-NGS-60450	43155287	0.000116	-2.545	0.66	0.263
16	ARS-BFGL-NGS-1328	26632153	0.000142	-2.658	0.699	0.217
22	BTB-00856713	56829490	0.000172	2.321	0.618	0.293
Table 8. Ten most significant markers from a genome-wide association study of CR.
BTA	Marker	Position	P	Effect	SD	MAF
17	Hapmap32037-BTA-131237	5398116	2.55e-05	-0.02548	0.00605	0.429
5	EuroG10K_Hapmap51546-BTA-109428	91196362	9.07e-05	0.02382	0.00609	0.482
14	BTA-18878-no-rs	18209046	0.000128	0.04135	0.01079	0.082
14	ARS-BFGL-NGS-13077	12413503	0.000146	-0.02402	0.00633	0.361
14	ARS-BFGL-NGS-26975	12393160	0.000219	-0.02339	0.00633	0.361
17	BTB-01831006	9327594	0.000226	0.02447	0.00664	0.291
5	Hapmap55636-rs29018542	94480072	0.000231	0.02252	0.00612	0.436
24	EuroG10K_BTA-58128-no-rs	37740915	0.000266	0.03409	0.00935	0.114
14	Hapmap25145-BTC-009159	9696801	0.000271	0.02235	0.00614	0.405
5	EuroG10K_ARS-BFGL-NGS-108617	91393516	0.000286	0.02203	0.00607	0.497
Table 9. Ten most significant markers from a genome-wide association study of infertility.
BTA	Marker	Position	P	Effect	SD	MAF
4	Hapmap38318-BTA-45002	33844286	1.44e-06	-0.00806	0.001673	0.477822
28	BTB-00979082	15942493	4.06e-05	-0.00695	0.001695	0.487651
18	ARS-BFGL-NGS-89650	53938427	4.37e-05	0.006834	0.001672	0.488861
25	Hapmap30951-BTC-023201	11164460	6.85e-05	-0.0077	0.001935	0.251098
4	ARS-BFGL-NGS-14103	16402667	8.42e-05	-0.00663	0.001685	0.453795
4	Hapmap42498-BTA-29406	19511881	9.25e-05	-0.0124	0.003172	0.077746
1	Hapmap47551-BTA-25902	19086376	0.000103	-0.00821	0.002114	0.194
10	ARS-BFGL-NGS-23086	97739539	0.000128	-0.00783	0.002044	0.206516
4	ARS-BFGL-NGS-24358	31205322	0.000138	-0.0073	0.001916	0.255485
20	BTB-00770572	10145630	0.000145	-0.00856	0.002254	0.159827
